# Supplementary material for: Magnetic and Magnetostrictive Behaviors of Laves-Phase Rare-Earth—Transition-Metal Compounds Tb1−xDyxCo1.95
Source: Materials (Basel). 2022 May 29;15(11):3884. doi: 10.3390/ma15113884 (PMC9182151; doi:10.3390/ma15113884)
Supplement: Supplementary file 1 [file materials-15-03884-s001.zip]

Archive with 1 entries (1 files):
- materials-1733158-supplementary.pdf
